# Supplementary material for: Transmission of tuberculosis in rural Henan, China: a prospective population-based genomic spatial epidemiological study
Source: Emerg Microbes Infect. 2024 Aug 29;13(1):2399273. doi: 10.1080/22221751.2024.2399273 (PMC11378662; doi:10.1080/22221751.2024.2399273)
Supplement: Supplementary_Table_S3.xlsx [file TEMI_A_2399273_SM2119.xlsx]

## Sheet: Sheet1
infectee	infector	support	effective sample size	clusterID
HN_2021_0004	HN_2018_0323	0.670983	8729.96	1
HN_2019_0053	HN_2018_0383	0.366488	12216.5	1
HN_2020_0002	HN_2019_0009	0.39443	3022.68	1
HN_2020_0153	HN_2019_0053	0.670388	15637	1
HN_2021_0079	HN_2020_0002	0.710029	5354.52	1
HN_2021_0188	HN_2020_0002	0.411706	5354.52	1
HN_2021_0278	HN_2020_0002	0.353172	5354.52	1
HN_2021_0437	HN_2020_0002	0.628887	5354.52	1
HN_2023_0035	HN_2020_0036	0.624564	17426	1
HN_2020_0082	HN_2020_0036	0.283966	17426	1
HN_2020_0082	HN_2020_0036	0.283966	17426	1
HN_2021_0206	HN_2020_0036	0.341424	17426	1
HN_2021_0183	HN_2021_0013	0.552025	7243.73	1
HN_2019_0009	HN_2021_0048	0.910711	4907.09	1
HN_2022_0285	HN_2021_0048	0.484935	4907.09	1
HN_2021_0013	HN_2021_0079	0.50456	4066.04	1
HN_2021_0357	HN_2021_0079	0.791876	4066.04	1
HN_2018_0323	HN_2021_0326	0.583109	8172.74	1
HN_2018_0383	HN_2021_0326	0.775748	8172.74	1
HN_2020_0055	HN_2021_0326	0.228165	8172.74	1
HN_2021_0048	HN_2021_0326	0.492166	8172.74	1
HN_2020_0036	HN_2022_0285	0.741835	8381.29	1
HN_2021_0326	index	1		1
HN_2019_0533	HN_2018_0423	0.736487	26687.4	2
HN_2020_0021	HN_2018_0423	0.574179	26687.4	2
HN_2020_0180	HN_2018_0423	0.624661	26687.4	2
HN_2021_0352	HN_2019_0533	0.999453	5918.55	2
HN_2020_0010	HN_2019_0533	0.752459	5918.55	2
HN_2021_0083	HN_2019_0533	0.693369	5918.55	2
HN_2021_0133	HN_2019_0533	0.852571	5918.55	2
HN_2020_0022	HN_2019_0533	0.335942	5918.55	2
HN_2021_0210	HN_2020_0010	0.934701	8468.41	2
HN_2021_0027	HN_2020_0021	0.821025	13794.5	2
HN_2022_0123	HN_2020_0104	0.989623	10182	2
HN_2020_0104	HN_2020_0180	0.738368	6892.14	2
HN_2021_0205	HN_2020_0180	0.88077	6892.14	2
HN_2022_0328	HN_2021_0352	0.992087	3493.19	2
HN_2018_0423	index	1		2
HN_2018_0306	HN_2018_0224	0.731415	28649	3
HN_2021_0082	HN_2018_0306	0.568759	25158.8	3
HN_2021_0225	HN_2021_0082	0.727112	21822	3
HN_2021_0229	HN_2021_0082	0.700169	21822	3
HN_2021_0271	HN_2021_0082	0.861598	21822	3
HN_2022_0059	HN_2021_0082	0.356209	21822	3
HN_2021_0223_2	HN_2021_0225	0.518085	26032.4	3
HN_2022_0263	HN_2021_0229	0.76804	30751.3	3
HN_2021_0436	HN_2021_0271	0.69412	30038.7	3
HN_2018_0224	index	1		3
HN_2019_0384	HN_2018_0367	0.617444	10974.9	4
HN_2021_0197_2	HN_2018_0367	0.9144	10974.9	4
HN_2019_0534	HN_2019_0384	0.537571	13987.7	4
HN_2020_0103	HN_2019_0534	0.482455	17461.5	4
HN_2021_0453	HN_2020_0103	0.501735	24276.4	4
HN_2021_0441	HN_2021_0197_2	0.602344	76502.2	4
HN_2023_0005	HN_2021_0453	0.778318	52357.9	4
HN_2023_0039	HN_2023_0005	0.572494	51479.5	4
HN_2018_0367	index	1		4
HN_2019_0419	HN_2018_0332	0.494311	15085.2	5
HN_2018_0504	HN_2018_0332	0.874538	15085.2	5
HN_2019_0543	HN_2018_0332	0.538421	15085.2	5
HN_2022_0075	HN_2018_0504	0.995731	15621.5	5
HN_2020_0001	HN_2019_0419	0.96723	13323.8	5
HN_2020_0141	HN_2019_0419	0.895796	13323.8	5
HN_2022_0125	HN_2020_0141	0.93255	20608.2	5
HN_2023_0034	HN_2022_0125	0.81549	63709.9	5
HN_2018_0332	index	1		5
HN_2020_0182	HN_2019_0134	0.926146	6867.71	6
HN_2021_0197	HN_2019_0134	0.655487	6867.71	6
HN_2019_0134	HN_2019_0422	0.493097	6843.87	6
HN_2019_0572	HN_2019_0422	0.747165	6843.87	6
HN_2021_0207	HN_2019_0572	0.798823	15806.1	6
HN_2021_0248	HN_2021_0197	0.743013	12660.9	6
HN_2021_0324	HN_2021_0248	0.585263	37391.5	6
HN_2019_0422	index	1		6
HN_2021_0056	HN_2018_0322	0.487487	22519.3	7
HN_2022_0012	HN_2019_0174	0.722184	14388	7
HN_2019_0620	HN_2019_0356	0.63333	10344.8	7
HN_2022_0284	HN_2019_0620	0.580311	14736.2	7
HN_2023_0013	HN_2021_0056	0.866197	7469.92	7
HN_2019_0356	HN_2021_0056	0.524537	7469.92	7
HN_2019_0174	HN_2023_0013	0.825178	8315.22	7
HN_2018_0322	index	1		7
HN_2019_0186	HN_2018_0430	0.413449	1713	8
HN_2020_0118	HN_2018_0430	0.409471	1713	8
HN_2021_0193	HN_2018_0430	0.404899	1713	8
HN_2021_0396	HN_2018_0430	0.406693	1713	8
HN_2018_0430	index	1		8
HN_2021_0173	HN_2019_0223	0.993996	1760.07	9
HN_2021_0220	HN_2019_0223	0.817118	1760.07	9
HN_2021_0334	HN_2019_0223	0.994055	1760.07	9
HN_2022_0098	HN_2021_0220	0.994908	1952.61	9
HN_2019_0223	index	1		9
HN_2020_0029	HN_2019_0377	0.693817	803.515	10
HN_2021_0155	HN_2019_0377	0.684131	803.515	10
HN_2021_0274	HN_2019_0377	0.699884	803.515	10
HN_2019_0377	index	1		10
HN_2019_0032	HN_2019_0200	0.432018	3542.87	11
HN_2019_0260	HN_2019_0200	0.410537	3542.87	11
HN_2021_0337	HN_2019_0200	0.424812	3542.87	11
HN_2019_0200	index	1		11
HN_2019_0207	HN_2018_0308	0.967078	45521.7	12
HN_2019_0386	HN_2018_0308	0.907359	45521.7	12
HN_2021_0077	HN_2019_0386	0.999971	100966	12
HN_2018_0308	index	1		12
HN_2019_0176	HN_2019_0013	0.582617	5830.59	13
HN_2021_0164	HN_2019_0013	0.359729	5830.59	13
HN_2020_0101	HN_2019_0176	0.456164	7532.47	13
HN_2019_0013	index	1		13
HN_2021_0100	HN_2020_0048	0.886892	4368.82	14
HN_2021_0367	HN_2020_0048	0.98703	4368.82	14
HN_2022_0011	HN_2020_0048	0.976694	4368.82	14
HN_2020_0048	index	1		14
HN_2020_0111	HN_2018_0449	0.984644	0	15
HN_2020_0249	HN_2018_0449	0.999926	0	15
HN_2022_0129	HN_2020_0111	1	206772	15
HN_2018_0449	index	1		15
HN_2021_0298	HN_2019_0548	0.999992	0	16
HN_2020_0135_2	HN_2019_0548	0.902169	0	16
HN_2019_0548	index	1		16
HN_2019_0127	HN_2018_0371	0.461701	1735.39	17
HN_2020_0162	HN_2018_0371	0.480476	1735.39	17
HN_2018_0371	index	1		17
HN_2021_0177	HN_2018_0253	1	0	18
HN_2021_0179	HN_2018_0253	1	0	18
HN_2018_0253	index	1		18
HN_2021_0142	HN_2018_0216	0.999975	56656.8	19
HN_2021_0235	HN_2018_0216	0.999967	56656.8	19
HN_2018_0216	index	1		19
HN_2022_0181	HN_2022_0170	0.441145	6339.68	20
HN_2023_0088	HN_2022_0170	0.444885	6339.68	20
HN_2022_0170	index	1		20
HN_2021_0331	HN_2020_0131_2	0.52407	1000000	21
HN_2022_0451	HN_2021_0331	0.999982	227512	21
HN_2020_0131_2	index	1		21
HN_2019_0426	HN_2019_0440	0.44045	2810.9	22
HN_2020_0198	HN_2019_0440	0.448221	2810.9	22
HN_2019_0440	index	1		22
HN_2021_0333	HN_2021_0137	0.920662	0	23
HN_2023_0024	HN_2021_0333	0.999999	1000000	23
HN_2021_0137	index	1		23
HN_2020_0138	HN_2018_0266	0.981948	0	24
HN_2021_0228	HN_2018_0266	1	0	24
HN_2018_0266	index	1		24
HN_2019_0421	HN_2018_0391	0.855574	9724.11	25
HN_2018_0391	index	1		25
HN_2021_0162	HN_2021_0238	0.754632	2667.44	26
HN_2021_0238	index	1		26
HN_2022_0048	HN_2022_0007	0.848893	7473.22	27
HN_2022_0007	index	1		27
HN_2020_0089	HN_2019_0169	1	0	28
HN_2019_0169	index	1		28
HN_2020_0087	HN_2018_0419	0.999999	1000000	29
HN_2018_0419	index	1		29
HN_2023_0015	HN_2019_0470	1	0	30
HN_2019_0470	index	1		30
HN_2022_0287	HN_2021_0199	1	0	31
HN_2021_0199	index	1		31
HN_2021_0215_2	HN_2021_0058	0.825057	3589.53	32
HN_2021_0058	index	1		32
HN_2020_0131	HN_2018_0302	1	0	33
HN_2018_0302	index	1		33
HN_2021_0170	HN_2019_0604	1	0	34
HN_2019_0604	index	1		34
HN_2018_0250	HN_2019_0081	0.501085	3051.62	35
HN_2019_0081	index	1		35
HN_2022_0065	HN_2022_0040	0.846219	9023.78	36
HN_2022_0040	index	1		36
HN_2020_0209	HN_2018_0356	0.815969	772.574	37
HN_2018_0356	index	1		37
HN_2022_0019	HN_2021_0074	1	0	38
HN_2021_0074	index	1		38
HN_2021_0025	HN_2020_0071	0.957921	1968.23	39
HN_2020_0071	index	1		39
HN_2020_0018	HN_2019_0084	0.839822	1406.39	40
HN_2019_0084	index	1		40
HN_2020_0141_2	HN_2019_0352	1	0	41
HN_2019_0352	index	1		41
HN_2021_0380	HN_2019_0245	1	0	42
HN_2019_0245	index	1		42
HN_2021_0429	HN_2018_0243	1	0	43
HN_2018_0243	index	1		43
HN_2019_0559	HN_2019_0219	0.607629	3604.8	44
HN_2019_0219	index	1		44
HN_2021_0232	HN_2019_0365	1	0	45
HN_2019_0365	index	1		45
HN_2022_0018	HN_2018_0480	0.905685	743.952	46
HN_2018_0480	index	1		46
HN_2022_0112	HN_2020_0070	0.954143	855.673	47
HN_2020_0070	index	1		47
HN_2022_0034	HN_2020_0126	1	0	48
HN_2020_0126	index	1		48
HN_2021_0201	HN_2020_0199	0.893205	1705.16	49
HN_2020_0199	index	1		49
